# Supplementary material for: Antifungal Susceptibility of Clinical Meyerozyma guillermondii Isolates Obtained Between 1994 and 2014: Original Research and Comparison with Published Data
Source: Pathogens. 2026 Feb 20;15(2):235. doi: 10.3390/pathogens15020235 (PMC12943635; doi:10.3390/pathogens15020235)
Supplement: Supplementary file 1 [file pathogens-15-00235-s001.zip]

Archive with 1 entries (1 files):
- pathogens-4127294-supplementary.xlsx
