# Supplementary material for: Antifungal Susceptibility of Clinical Meyerozyma guillermondii Isolates Obtained Between 1994 and 2014: Original Research and Comparison with Published Data
Source: Pathogens. 2026 Feb 20;15(2):235. doi: 10.3390/pathogens15020235 (PMC12943635; doi:10.3390/pathogens15020235)
Supplement: Supplementary file 1 [file pathogens-15-00235-s001.zip › pathogens-4127294-supplementary.xlsx]

## Sheet: Arkusz2
Nr	Isolate Number	Clinical material		Identification				MIC [mg/L]
			MALDI-TOF Identification	MALDI-TOF Score	Best BLAST hit	Identification (%)	Accession Number	MICRONAUT-AT									EUCAST microdillution method				E-test
								AmB	FC	AND	MIF	CAS	FLU	VOR	POS	ITR	IZA*	CLTZ*	MGX*	AND*	AND**	VOR**
1	7	urine	M. guillermondii	2.39	M. guillermondii	99.38	PP907785.1	0.25	<0.0625	0.25	0.125	0.125	4	0.03125	0.03125	0.0625	0.125	0.25	0.015	0.5	2	0.016
2	12	pericardial fluid	M. guillermondii	1.92	NT	NT	NT	0.25	<0.0625	0.125	0.0625	0.125	2	0.03125	0.03125	0.0625	0.25	0.5	0.06	2	1	0.047
3	18	urine	M. guillermondii	2.08	NT	NT	NT	0.25	<0.0625	0.25	0.125	0.125	8	0.0625	0.0625	1	0.125	0.5	0.03	0.5	4	0.032
4	34	urine	M. guillermondii	2.15	M. guillermondii	99.33	PQ396208.1	0.125	0.0625	0.125	0.125	0.125	64	0.5	0.5	>4	2	8	0.06	2	4	0.19
5	37	blood	M. guillermondii	2.39	M. guillermondii	99.78	PP907785.1	0.25	<0.0625	0.25	0.125	0.25	8	0.0625	0.0625	2	2	4	0.125	2	2	0.064
6	678	foreskin swab	M. guillermondii	2.08	M. guillermondii	99.74	JF508427.1	0.25	<0.0625	0.5	0.125	0.25	16	0.0625	0.0625	1	2	0.5	0.03	2	2	0.047
7	791	feaces	M. guillermondii	2.44	M. guillermondii	100	PP907785.1	0.25	<0.0625	0.25	0.0625	0.125	2	0.015	0.015	0.03125	0.25	0.5	0.002	2	2	0.064
8	887	throat swab	M. guillermondii	2.17	M. guillermondii	100	PP907785.1	0.125	<0.0625	0.25	0.25	0.125	4	0.0625	0.0625	0.5	0.5	1	0.03	2	8	0.047
9	899	feaces	M. guillermondii	2.27	M. guillermondii	99.28	PP907785.1	0.25	<0.0625	0.5	0.125	0.125	4	0.0625	0.0625	1	0.5	1	0.002	2	8	0.032
10	900	throat swab	M. guillermondii	2.23	M. guillermondii	99.78	PP907785.1	1	<0.0625	0.5	0.125	0.125	4	0.0625	0.0625	0.5	0.5	1	0.008	2	8	0.032
11	1193	nasal swab	M. guillermondii	2.37	NT	NT	NT	0.25	<0.0625	0.25	0.125	0.0625	4	0.015	0.03125	0.0625	0.25	0.5	0.008	2	4	0.032
12	1227	cerebrospinal fluid	M. guillermondii	2.31	M. guillermondii	98.41	PQ396208.1	0.25	<0.0625	0.25	0.125	0.125	8	0.03125	0.03125	0.125	0.125	0.5	0.03	2	2	0.032
13	1228	blood	M. guillermondii	2.16	M. guillermondii	99.49	PQ396208.1	0.125	<0.0625	0.125	0.125	0.0625	2	0.03125	0.0625	0.0625	0.06	0.125	0.015	0.5	0.25	0.012
14	1475	blood	M. guillermondii	2.35	M. guillermondii	99.52	PP907785.1	0.25	>32	0.5	0.125	0.25	8	0.125	0.5	2	0.5	1	0.03	1	4	64
15	1476	blood	M. guillermondii	2.27	M. guillermondii	99.75	ON202837.1	0.5	<0.0625	0.25	0.125	0.25	4	0.03125	0.0625	0.5	0.25	0.25	0.008	2	3	0.047
16	1540	sputum	M. guillermondii	2.34	M. guillermondii	97.42	HQ448930.1	0.25	<0.0625	0.5	0.125	0.125	8	0.0625	0.0625	0.5	1	2	0.008	2	4	0.064
17	2305	throat swab	M. guillermondii	2.31	M. guillermondii	99.78	PQ396208.1	0.25	<0.0625	0.5	0.25	0.25	4	0.03125	0.03125	<0.03125	0.125	0.5	0.015	2	4	0.016
18	2793	wound swab	M. guillermondii	2.17	NT	NT	NT	0.25	<0.0625	0.5	0.125	0.25	16	0.25	0.25	1	0.25	0.5	0.03	2	4	0.032
19	2933	foreskin swab	M. guillermondii	2.21	M. guillermondii	99.76	PQ396208.1	0.5	<0.0625	0.125	0.125	0.0625	16	0.0625	0.125	0.03125	0.5	1	0.06	1	3	0.047
20	2932	bronchoalveolar lavage	No identification	1,7 for M. guilliermondii	Meyerozyma caribbica	98.79	KY104223.1	0.25	<0.0625	0.25	0.125	0.125	2	0.0078125	0.0078125	0.03125	0.06	0.125	0.008	2	4	0.016
21	IHEM 19923	M. guillermondii						0.125	<0.0625	0.25	0.03125	0.125	8	0.03125	0.0625	0.25	0.03	0.125	0.004	0.5	2	0.023
22	ATCC 6258	C. krusei						0.25	4	0.03125	0.03125	0.125	16	0.0625	0.03125	0.03125	0.06	0.125	NT	0.06	0.064	0.016
23	ATCC 22019	C. parapsilosis						0.5	0.5	0.5	0.25	0.5	2	0.015	0.015	0.03	NT	NT	0.03	1	0.75	0.016
Explanatory note
AmB	Amphotericin B
FC	Flucytosine
AND	Anidulafungin
MIF	Micafungin
CAS	Caspofungin
FLU	Fluconazole
VOR	Voriconazole
POS	Posaconazole
ITR	Itraconazole
IZA	Isavuconazole
CLTZ	Clotrimazole
MGX	Manogepix
IHEM 19923	Candida guilliermondii IHEM 19923 (Belgian Coordinated Collections of Microorganisms/Fungi Collection: Human & Animal Health)
ATCC 6258	Candida krusei ATCC 6258 (American Type Culture Collection)
*	EUCAST microdillution method
**	Concentration Gradient Strip E-test Method
NT	Not tested
